# Supplementary material for: Biphasic Calcium Phosphate and Activated Carbon Microparticles in a Plasma Clot for Bone Reconstruction and In Situ Drug Delivery: A Feasibility Study
Source: Materials (Basel). 2024 Apr 11;17(8):1749. doi: 10.3390/ma17081749 (PMC11051311; doi:10.3390/ma17081749)
Supplement: Supplementary file 1 [file materials-17-01749-s001.zip]

Archive with 1 entries (1 files):
- materials-2895406-supplementary.pdf
